# Supplementary material for: Comparative Genomic Analysis Reveals 2-Oxoacid Dehydrogenase Complex Lipoylation Correlation with Aerobiosis in Archaea
Source: PLoS One. 2014 Jan 28;9(1):e87063. doi: 10.1371/journal.pone.0087063 (PMC3904984; doi:10.1371/journal.pone.0087063)
Supplement: Table S1 — Lipoylation systems and substrates in Archaea. A complete inventory of the species analyzed, the lipoylation related proteins identified and evidence supporting horizontal gene transfer. (XLS) [file pone.0087063.s005.xls]

## Sheet: Sheet1
ARCHAEA
Phylum	Order	Species	Lipoylation Systems					# of Lipoyl-Octanoyl transferase systems	Substrate		Putative horizontal gene transfer
			LplA-N	LplA-C	LipM	LipB	LipA		OADHC E2	Glycine cleavage system protein H	p < 0.10	p < 0.05
Aigarchaeota		Candidatus Caldiarchaeum subterraneum				E6N8Z7	E6N917	1	E6N7Q6,E6N2X5
Thaumarchaeota	Cenarchaeales	Cenarchaeum symbiosum A						0
	Nitrosopumilales	Candidatus Nitrosoarchaeum limnia SFB1						0
		Candidatus Nitrosopumilus salaria BD31						0
		Nitrosopumilus maritimus SCM1						0
	Nitrososphaerales	Candidatus Nitrososphaera gargensis Ga9.2						0
Crenarchaeota	Thermoproteales	Caldivirga maquilingensis IC-167						0
		Pyrobaculum aerophilum str. IM2				Q8ZUR4	Q8ZUR9	1	Q8ZUR6		Q8ZUR4	Q8ZUR4
		Pyrobaculum arsenaticum DSM 13514				A4WK37	A4WK38	1	A4WK39
		Pyrobaculum calidifontis JCM 11548				A3MW04	A3MW09	1	A3MW06		A3MW04
		Pyrobaculum islandicum DSM 4184						0
		Pyrobaculum neutrophilum V24Sta						0
		Pyrobaculum oguniense TE7				H6Q8L6	H6Q8L5	1	H6Q8L3		H6Q8L6	H6Q8L6
		Pyrobaculum sp. 1860				G7VHG8	G7VHG3	1	G7VHG6
		Thermofilum pendens Hrk 5						0
		Thermoproteus uzoniensis 768-20				F2L6B6	F2L6B1	1	F2L6B4
		Vulcanisaeta distributa DSM 14429						0
		Vulcanisaeta moutnovskia 768-28						0
	Sulfolobales	Acidianus hospitalis W1	F4B4H1	F4B4H2	F4B6E2,F4B6D9			2			F4B6E2	F4B6E2
		Metallosphaera cuprina Ar-4	F4G1U7		F4G1Y3,F4G1G3			2
		Metallosphaera sedula DSM 5348	A4YGW1		A4YGT5,A4YH13			2			A4YH13
		Metallosphaera yellowstonensis MK1	H2C7R0		H2C7N0,H2C1L4			2
		Sulfolobus acidocaldarius DSM 639	Q4JBV3,Q4JBV6		Q4JBR2,Q4JBR8		Q4JBV4	2			Q4JBV6	Q4JBV6
		Sulfolobus islandicus HVE10/4	F0NQL9,F0NQM2		F0NK77,F0NK32		F0NQM0	2	F0NNI3
		Sulfolobus islandicus L.D.8.5	D2PFK6,D2PFK3		D2PJJ4,D2PJE9		D2PFK4	2	D2PIU7
		Sulfolobus islandicus L.S.2.15	C3MKI4,C3MKI1		C3MPF4,C3MPA9		C3MKI2	2	C3MMZ8
		Sulfolobus islandicus M.14.25	C3MS05,C3MS02		C3MY15,C3MXX0		C3MS03	2	C3MWI6
		Sulfolobus islandicus M.16.27	C3N0Z4,C3N0Z1		C3N536,C3N4Z1		C3N0Z2	2	C3N464
		Sulfolobus islandicus M.16.4	C4KKF4,C4KKF1		C4KGN9,C4KGJ4		C4KKF2	2	C4KFW0
		Sulfolobus islandicus REY15A	F0NCK2,F0NCK0		F0NGT4,F0NES2		F0NCK1	2
		Sulfolobus islandicus Y.G.57.14	C3N9L5,C3N9L2		C3NDN3,C3NDI8		C3N9L3	2	C3NC76
		Sulfolobus islandicus Y.N.15.51	C3NLW0,C3NLW3		C3NI18		C3NLW2	2	C3NIX8
		Sulfolobus solfataricus 98/2	D0KQX6,D0KQX3		D0KU23,D0KU73		D0KQX5	2	D0KVB7
		Sulfolobus solfataricus P2	Q97U62,Q97U65		Q97Z70,Q97Z28		Q97U63	2	Q97Y19,Q97Y20
		Sulfolobus tokodaii str. 7	Q972D5		F9VNP1,Q96ZE5			2			Q972D5	Q972D5
	Desulfurococcales	Aeropyrum pernix K1	Q9Y9E5,Q9Y9E6				Q9Y9E3	1	Q9YBC6
		Desulfurococcus fermentans DSM 16532	I3XQ63	I3XQ62				0
		Desulfurococcus kamchatkensis 1221n	B8D3D5	B8D3D4				1
		Desulfurococcus mucosus DSM 2162	E8R7N0	E8R7N1				1
		Hyperthermus butylicus DSM 5456	A2BKZ3	A2BN72				1
		Ignicoccus hospitalis KIN4/I						0
		Ignisphaera aggregans DSM 17230						0
		Pyrolobus fumarii 1A	G0ED41	G0ED42				1			G0ED41
		Staphylothermus hellenicus DSM 12710	D7DC61	D7DC60				1
		Staphylothermus marinus F1	A3DKZ4	A3DKZ5				1
		Thermogladius cellulolyticus 1633	I3TG71	I3TG70				1
		Thermosphaera aggregans DSM 11486	D5U1Q6,D5U0G2	D5U1Q7				1			D5U1Q6	D5U1Q6
	Acidilobales	Acidilobus saccharovorans 345-15	D9Q0W7	D9Q0W6				1			D9Q0W7	D9Q0W7
	Fervidicoccales	Fervidicoccus fontis Kam940	I0A2U2	I0A2U3				1
Korarchaeota		Candidatus Korarchaeum cryptofilum OPF8	B1L4F5	B1L4F4				1
Nanoarchaeota		Nanoarchaeum equitans Kin4-M						0
Euryarchaeota	Thermococcales	Pyrococcus abyssi GE5	Q9V0V8	Q9V183				1		Q9V0G1
		Pyrococcus furiosus DSM 3638	Q8U153	Q8U0F5				1		Q8U0U0	Q8U153	Q8U153
		Pyrococcus horikoshii OT3	O59156	gi|14591751				1		O59049
		Pyrococcus sp. NA2	F4HI60,F4HIZ1	F4HIS2				1		F4HLK7
		Pyrococcus sp. ST04	I3RFE1	Py04_1514				1		I3RF29
		Pyrococcus yayanosii CH1	F8AIR0	PYCH_03650				1		F8AF18
		Thermococcus barophilus MP	F0LK50	F0LLS2				1		F0LIP8
		Thermococcus gammatolerans EJ3	C5A2V2	C5A4N8				1		C5A593	C5A2V2	C5A2V2
		Thermococcus kodakarensis KOD1	Q5JES5	Q5JGH8				1		Q5JFJ9
		Thermococcus litoralis DSM 5473	H3ZJZ8,H3ZQ89	H3ZLX1				1	H3ZQ93	H3ZQW3
		Thermococcus onnurineus NA1	B6YTT1	B6YU49				1		B6YXL1	B6YTT1
		Thermococcus sibiricus MM 739	C6A3N7,C6A500	C5ZZZ2				1	C6A4Z6	C6A126	C6A500
		Thermococcus sp. 4557	G0HLH4,G0HJS1	G0HMJ7				1	G0HJR8	G0HN83	G0HJS1
		Thermococcus sp. AM4	B7R3G4	B7QZW5				1		B7R0F0
		Thermococcus sp. CL1	I3ZUK0	CL1_0180				1		I3ZVA1
		Thermococcus zilligii AN1	gi|498165226	gi|498163704				1		gi|498164448
	Methanopyrales	Methanopyrus kandleri AV19						0
	Methanobacteriales	Methanobacterium sp. AL-21						0
		Methanobacterium sp. SWAN-1						0
		Methanobrevibacter ruminantium M1						0
		Methanobrevibacter smithii						0
		Methanosphaera stadtmanae DSM 3091						0
		Methanothermobacter marburgensis str. Marburg						0
		Methanothermobacter thermautotrophicus str. Delta H						0
		Methanothermus fervidus DSM 2088						0
	Methanococcales	Methanocaldococcus fervens AG86						0
		Methanocaldococcus infernus ME						0
		Methanocaldococcus jannaschii DSM 2661						0
		Methanocaldococcus sp. FS406-22						0
		Methanocaldococcus vulcanius M7						0
		Methanococcus aeolicus Nankai-3						0
		Methanococcus maripaludis						0
		Methanococcus vannielii SB						0
		Methanococcus voltae A3						0
		Methanothermococcus okinawensis IH1						0
		Methanotorris formicicus Mc-S-70						0
		Methanotorris igneus Kol 5						0
	unclassified	Aciduliprofundum boonei T469	D3T9Y6	D3T9Y7				1
	Thermoplasmatales	Ferroplasma acidarmanus fer1				S0AQU0,S0ARX0	S0ARW6	1	S0ANL5
		Picrophilus torridus DSM 9790				Q6L1M2,Q6KZK7	Q6L1L7	1	Q6L1M0		Q6KZK7
		Thermoplasma acidophilum DSM 1728	Q9HKT1	Q9HKT2				1	Q9HIA5
		Thermoplasma volcanium GSS1	Q979Y9	Q979Z0				1	Q97CK2
	Archaeoglobales	Archaeoglobus fulgidus DSM 4304						0
		Archaeoglobus profundus DSM 5631						0
		Archaeoglobus veneficus SNP6						0
		Ferroglobus placidus DSM 10642						0
	Methanosarcinales	Methanococcoides burtonii DSM 6242						0
		Methanohalobium evestigatum Z-7303						0
		Methanohalophilus mahii DSM 5219						0
		Methanosaeta concilii GP6						0
		Methanosaeta harundinacea 6Ac						0
		Methanosaeta thermophila PT						0
		Methanosalsum zhilinae DSM 4017						0
		Methanosarcina acetivorans C2A						0
		Methanosarcina barkeri str. Fusaro						0
		Methanosarcina mazei Go1						0
	unclassified	Methanomassiliicoccus luminyensis B10	gi|518007533	gi|518006736	gi|518006735		gi|518006731	2	gi|518006734
	Methanocellales	Methanocella arvoryzae MRE50		Q0W156	Q0W155		Q0W150	1	Q0W153
		Methanocella conradii HZ254		H8I4P4	H8I4P3		H8I4N4	1	H8I4N7
		Methanocella paludicola SANAE		D1YZC2	D1YZC1		D1YZB6	1	D1YZB9		D1YZC1	D1YZC1
	Methanomicrobiales	Methanocorpusculum labreanum Z						0
		Methanoculleus bourgensis MS2						0
		Methanoculleus marisnigri JR1						0
		Methanofollis liminatans DSM 4140						0
		Methanolinea tarda NOBI-1						0
		Methanoplanus limicola DSM 2279						0
		Methanoplanus petrolearius DSM 11571						0
		Methanoregula boonei 6A8						0
		Methanosphaerula palustris E1-9c						0
		Methanospirillum hungatei JF-1						0
	Halobacteriales	Haladaptatus paucihalophilus DX253			E7QY82		E7QXR1	1	E7QXQ8,E7QVV7
		Halalkalicoccus jeotgali B3			D8J7T5		D8J3S4	1	D8J6H9,D8J3S8
		Haloarcula hispanica ATCC 33960			G0HYB7		G0HRL8	1	G0HYT3,G0HRL5
		Haloarcula marismortui ATCC 43049			Q5V0S4		Q5UYG1	1	Q5UWH1,Q5UYG4
		Halobacterium salinarum R1		B0R9S9	B0R2U5,B0R9T0		B0R7C4	1	B0R7C7		B0R9T0
		Halobacterium sp. DL1			G4IID5		G4IBE6	1	G4IBZ8,G4IIL0,G4IBE9
		Halobacterium sp. NRC-1		Q9HHS3	Q9HSK8,Q9HHS2		Q9HN78	1	Q9HN75		Q9HHS2	Q9HHS2
		Halobiforma lacisalsi AJ5			M0L9C9		M0LP92	1	M0LL99,M0LU57
		Halococcus hamelinensis 100A6			M0M2J1		M0M498	1	M0M7Z0,M0M538
		Haloferax mediterranei ATCC 33500			I3R216		I3R8Q5	1	I3R8Q8
		Haloferax volcanii DS2			D4GSG7		D4GY12	1	D4GSS6,D4GY19		D4GSG7
		Halogeometricum borinquense DSM 11551			E4NT90		E4NTG3,E4NW84	1	E4NTG0
		Halomicrobium mukohataei DSM 12286			C7NWI3		C7NZB8	1	C7NZC2
		Halophilic archaeon DL31			G2MHE1		G2MH85	1	G2MH88
		Halopiger xanaduensis SH-6			F8D9D9		F8D9X7	1	F8D3R3,F8D6T7
		Haloquadratum walsbyi C23						0
		Halorhabdus tiamatea SARL4B						0
		Halorhabdus utahensis DSM 12940						0
		Halorubrum lacusprofundi ATCC 49239			B9LTK0		B9LR22	1	B9LRC4
		Haloterrigena turkmenica DSM 5511			D2RXF3		D2S0S5,D2RR65	1	D2RQ69,D2RR61
		Natrialba magadii ATCC 43099			D3SQR3		D3SUI7	1	D3SUI4
		Natrinema pellirubrum DSM 15624			L0JJE5		L0JFS7	1	L0JHW3
		Natrinema sp. J7-2			I7CID0		I7CMV1	1	I7BRA6
		Natronobacterium gregoryi SP2			L0AKV4		L0AHM9	1	L0AHC7,L0ALN7
		Natronomonas pharaonis DSM 2160			Q3IMK9		Q3IU11	1	Q3IU14
	Nanohaloarchaea	Candidatus Haloredivivus sp. G17		H0AFB8	H0AFB7,H0AFB9			1	H0AF37,H0AD13
NON-ARCHAEA TAXA ABBREVIATIONS
Streptomyces coelicolor		STRCO
Bacteroides thetaiotaomicron		BACTN
Bacillus subtilis		BACSU
Staphylococcus aureus		STAA8
Escherichia coli		ECOLI
Burkholderia pseudomallei		BURPS
Drosophila melanogaster		DROME
Homo sapiens		HUMAN
Mus musculus		MOUSE
Saccharomyces cerevisiae		YEAST
